# Supplementary material for: Symbiotic nitrogen fixation and endophytic bacterial community structure in Bt-transgenic chickpea (Cicer arietinum L)
Source: Sci Rep. 2020 Mar 25;10:5453. doi: 10.1038/s41598-020-62199-1 (PMC7096491; doi:10.1038/s41598-020-62199-1)
Supplement: Supplementary file 3 — Supplementary Table S3 [file 41598_2020_62199_MOESM3_ESM.xlsx]

## Sheet: 1N
Table S3. NGS based taxonomy of bacterial reads from root and root-nodules of NonBt and Bt-chickpea
Sample ID: 1N.
Total Bacterial Reads: 83080
Top Phylum Classification Results Classification	Number of Reads	% Total Reads
Proteobacteria	74592	0.897833
Cyanobacteria	8219	0.098929
Firmicutes	88	0.001059
Actinobacteria	82	0.000987
Bacteroidetes	35	0.000421
Chloroflexi	4	4.81e-05
		0
Total Classified Reads	83020	0.999278
Unclassified/Others	60	0.000722
TOTAL Reads of Bacteria	83080	1
Total Phylum-level Taxonomic Categories Identified: 15. This table shows the top 6 of 15 classifications.
Top Class Classification Results Classification	Number of Reads	% Total Reads
Alphaproteobacteria	73374	0.883173
Nostocophycideae	8120	0.097737
Betaproteobacteria	386	0.004646
Gammaproteobacteria	220	0.002648
Actinobacteria	74	0.000891
Clostridia	45	0.000542
Bacilli	42	0.000506
		0
Total Classified Reads	82261	0.990142
Unclassified/Others	819	0.009858
TOTAL Reads of Bacteria	83080	1
Total Class-level Taxonomic Categories Identified: 28. This table shows the top 7 of 28 classifications.
Top Order Classification Results Classification	Number of Reads	% Total Reads
Rhizobiales	67723	0.815154
Stigonematales	8066	0.097087
Rickettsiales	5431	0.065371
Burkholderiales	329	0.00396
Rhodobacterales	115	0.001384
Actinomycetales	73	0.000879
Pseudomonadales	73	0.000879
		0
Total Classified Reads	81810	0.984714
Unclassified/Others	1270	0.015286
TOTAL Reads of Bacteria	83080	1
Total Order-level Taxonomic Categories Identified: 56. This table shows the top 7 of 56 classifications.
Top Family Classification Results Classification	Number of Reads	% Total Reads
Phyllobacteriaceae	66502	0.800457
Rivulariaceae	8066	0.097087
Rickettsiaceae	5424	0.065286
Rhizobiaceae	869	0.01046
Burkholderiaceae	224	0.002696
Enterobacteriaceae	56	0.000674
Rhodobacteraceae	55	0.000662
		0
Total Classified Reads	81196	0.977323
Unclassified/Others	1884	0.022677
TOTAL Reads of Bacteria	83080	1
Total Family-level Taxonomic Categories Identified: 107. This table shows the top 7 of 107 classifications.
Top Genus Classification Results Classification	Number of Reads	% Total Reads
Mesorhizobium	66065	0.795197
Calothrix	8066	0.097087
Rickettsia	5424	0.065286
Shinella	827	0.009954
Burkholderia	223	0.002684
Pseudaminobacter	173	0.002082
Chelativorans	61	0.000734
		0
Total Classified Reads	80839	0.973026
Unclassified/Others	2241	0.026974
TOTAL Reads of Bacteria	83080	1
Total Genus-level Taxonomic Categories Identified: 192. This table shows the top 7 of 192 classifications.
Top Species Classification Results Classification	Number of Reads	% Total Reads
Calothrix parietina	8066	0.097087
Mesorhizobium huakuii	3548	0.042706
Mesorhizobium septentrionale	3464	0.041695
Shinella fusca	823	0.009906
Mesorhizobium camelthorni	298	0.003587
Pseudaminobacter defluvii	173	0.002082
Mesorhizobium opportunistum	42	0.000506
		0
Total Classified Reads	16414	0.197569
Unclassified/Others	66666	0.802431
TOTAL Reads of Bacteria	83080	1
Total Species-level Taxonomic Categories Identified: 198. This table shows the top 7 of 198 classifications.

## Sheet: 2N
Sample ID: 2N.
Total Bacterial Reads: 58,237
Top Phylum Classification Results Classification -58199	Number of Reads	% Total Reads
Proteobacteria	52604	0.903275
Cyanobacteria	5460	0.093755
Firmicutes	67	0.00115
Bacteroidetes	33	0.000567
Actinobacteria	31	0.000532
Verrucomicrobia	4	6.87e-05
		0
Total Classified Reads	58199	0.999347
Unclassified/Others	38	0.000653
Total Reads of Bacteria	58237	1
Total Phylum-level Taxonomic Categories Identified: 17. This table shows the top 8 of 17 classifications.
Top Class Classification Results Classification	Number of Reads	% Total Reads
Alphaproteobacteria	51912	0.891392
Nostocophycideae	5413	0.092948
Betaproteobacteria	265	0.00455
Gammaproteobacteria	129	0.002215
Clostridia	34	0.000584
Bacilli	33	0.000567
		0
Total Classified Reads	57786	0.992256
Unclassified/Others	451	0.007744
Total Reads of Bacteria	58237	1
Total Class-level Taxonomic Categories Identified: 27. This table shows the top 8 of 27 classifications.
Top Order Classification Results Classification	Number of Reads	% Total Reads
Rhizobiales	48761	0.837286
Stigonematales	5381	0.092398
Rickettsiales	3018	0.051823
Burkholderiales	206	0.003537
Rhodobacterales	68	0.001168
Methylophilales	48	0.000824
Pseudomonadales	34	0.000584
		0
Total Classified Reads	57516	0.98762
Unclassified/Others	721	0.01238
Total Reads of Bacteria	58237	1
Total Order-level Taxonomic Categories Identified: 50. This table shows the top 8 of 50 classifications.
Top Family Classification Results Classification	Number of Reads	% Total Reads
Phyllobacteriaceae	48093	0.825815
Rivulariaceae	5381	0.092398
Rickettsiaceae	3007	0.051634
Rhizobiaceae	471	0.008088
Burkholderiaceae	134	0.002301
Methylophilaceae	48	0.000824
Rhodobacteraceae	36	0.000618
		0
Total Classified Reads	57170	0.981678
Unclassified/Others	1067	0.018322
Total Reads of Bacteria	58237	1
Total Family-level Taxonomic Categories Identified: 90. This table shows the top 8 of 90 classifications.
Top Genus Classification Results Classification	Number of Reads	% Total Reads
Mesorhizobium	47760	0.820097
Calothrix	5381	0.092398
Rickettsia	3007	0.051634
Shinella	443	0.007607
Pseudaminobacter	178	0.003056
Burkholderia	134	0.002301
Methylobacillus	41	0.000704
		0
Total Classified Reads	56944	0.977798
Unclassified/Others	1293	0.022202
Total Reads of Bacteria	58237	1
Total Genus-level Taxonomic Categories Identified: 161. This table shows the top 8 of 161 classifications.
Top Species Classification Results Classification	Number of Reads	% Total Reads
Mesorhizobium amorphae	14215	0.244089
Calothrix parietina	5381	0.092398
Mesorhizobium septentrionale	2380	0.040867
Shinella fusca	443	0.007607
Mesorhizobium camelthorni	207	0.003554
Mesorhizobium huakuii	190	0.003263
Pseudaminobacter defluvii	178	0.003056
		0
Total Classified Reads	22994	0.394835
Unclassified/Others	35243	0.605165
Total Reads of Bacteria	58237	1
Total Species-level Taxonomic Categories Identified: 149. This table shows the top 8 of 149 classifications.

## Sheet: 3N
Sample ID: 3N.
Total Bacterial Reads: 63,623
Top Phylum Classification Results Classification	Number of Reads	% Total Reads
Proteobacteria	53966	0.848215
Cyanobacteria	9485	0.149081
Firmicutes	50	0.000786
Actinobacteria	48	0.000754
Bacteroidetes	27	0.000424
Verrucomicrobia	4	6.29e-05
		0
Total Classified Reads	63580	0.999324
Unclassified/others	43	0.000676
Total Reads of Bacteria	63623	1
Total Phylum-level Taxonomic Categories Identified: 16. This table shows the top 6 of 16 classifications.
Top Class Classification Results Classification	Number of Reads	% Total Reads
Alphaproteobacteria	53198	0.836144
Nostocophycideae	9405	0.147824
Betaproteobacteria	183	0.002876
Gammaproteobacteria	117	0.001839
Actinobacteria	44	0.000692
Clostridia	27	0.000424
		0
Total Classified Reads	62974	0.989799
Unclassified/others	649	0.010201
Total Reads of Bacteria	63623	1
Total Class-level Taxonomic Categories Identified: 30. This table shows the top 6 of 30 classifications.
Top Order Classification Results Classification	Number of Reads	% Total Reads
Rhizobiales	48191	0.757446
Stigonematales	9345	0.146881
Rickettsiales	4826	0.075853
Burkholderiales	159	0.002499
Rhodobacterales	117	0.001839
Pseudomonadales	46	0.000723
Nostocales	46	0.000723
		0
Total Classified Reads	62730	0.985964
Unclassified/others	893	0.014036
Total Reads of Bacteria	63623	1
Total Order-level Taxonomic Categories Identified: 54. This table shows the top 7 of 54 classifications.
Top Family Classification Results Classification	Number of Reads	% Total Reads
Phyllobacteriaceae	47315	0.743678
Rivulariaceae	9345	0.146881
Rickettsiaceae	4819	0.075743
Rhizobiaceae	683	0.010735
Burkholderiaceae	97	0.001525
Rhodobacteraceae	67	0.001053
Nostocaceae	46	0.000723
		0
Total Classified Reads	62372	0.980337
Unclassified/others	1251	0.019663
Total Reads of Bacteria	63623	1
Total Family-level Taxonomic Categories Identified: 100. This table shows the top 7 of 100 classifications.
Top Genus Classification Results Classification	Number of Reads	% Total Reads
Mesorhizobium	46856	0.736463
Calothrix	9345	0.146881
Rickettsia	4819	0.075743
Shinella	666	0.010468
Pseudaminobacter	228	0.003584
Burkholderia	97	0.001525
Pseudomonas	37	0.000582
		0
Total Classified Reads	62048	0.975245
Unclassified/others	1575	0.024755
Total Reads of Bacteria	63623	1
Total Genus-level Taxonomic Categories Identified: 170. This table shows the top 7 of 170 classifications.
Top Species Classification Results Classification	Number of Reads	% Total Reads
Calothrix parietina	9345	0.146881
Mesorhizobium septentrionale	2522	0.03964
Shinella fusca	664	0.010436
Mesorhizobium camelthorni	299	0.0047
Pseudaminobacter defluvii	228	0.003584
Thiomonas thermosulfata	28	0.00044
		0
Total Classified Reads	13086	0.20568
Unclassified/others	50537	0.79432
Total Reads of Bacteria	63623	1
Total Species-level Taxonomic Categories Identified: 145. This table shows the top 6 of 145 classifications.

## Sheet: 4N
Sample ID: 4N.
Total Bacterial Reads: 1,52,814
Top Phylum Classification Results Classification	Number of Reads	% Total Reads
Proteobacteria	135653	0.8877
Cyanobacteria	16754	0.109637
Firmicutes	147	0.000962
Actinobacteria	112	0.000733
Bacteroidetes	49	0.000321
Planctomycetes	9	5.89e-05
		0
Total Classified Reads	152724	0.999411
Unclassified/others	90	0.000589
Total Reads of Bacteria	152814	1
Total Phylum-level Taxonomic Categories Identified: 18. This table shows the top 6 of 18 classifications.
Top Class Classification Results Classification	Number of Reads	% Total Reads
Alphaproteobacteria	133996	0.876857
Nostocophycideae	16588	0.10855
Betaproteobacteria	501	0.003278
Gammaproteobacteria	286	0.001872
Actinobacteria	103	0.000674
Clostridia	75	0.000491
Oscillatoriophycideae	68	0.000445
		0
Total Classified Reads	151617	0.992167
Unclassified/others	1197	0.007833
Total Reads of Bacteria	152814	1
Total Class-level Taxonomic Categories Identified: 33. This table shows the top 7 of 33 classifications.
Top Order Classification Results Classification	Number of Reads	% Total Reads
Rhizobiales	125724	0.822726
Stigonematales	16473	0.107798
Rickettsiales	7862	0.051448
Burkholderiales	367	0.002402
Rhodobacterales	205	0.001342
Pseudomonadales	104	0.000681
Actinomycetales	102	0.000667
		0
Total Classified Reads	150837	0.987063
Unclassified/others	1977	0.012937
Total Reads of Bacteria	152814	1
Total Order-level Taxonomic Categories Identified: 63. This table shows the top 7 of 63 classifications.
Top Family Classification Results Classification	Number of Reads	% Total Reads
Phyllobacteriaceae	122140	0.799272
Rivulariaceae	16473	0.107798
Rickettsiaceae	7850	0.05137
Rhizobiaceae	2661	0.017413
Burkholderiaceae	217	0.00142
Rhodobacteraceae	138	0.000903
Methylophilaceae	100	0.000654
		0
Total Classified Reads	149579	0.97883
Unclassified/others	3235	0.02117
Total Reads of Bacteria	152814	1
Total Family-level Taxonomic Categories Identified: 129. This table shows the top 7 of 129 classifications.
Top Genus Classification Results Classification	Number of Reads	% Total Reads
Mesorhizobium	121016	0.791917
Calothrix	16473	0.107798
Rickettsia	7850	0.05137
Shinella	2558	0.016739
Pseudaminobacter	607	0.003972
Burkholderia	217	0.00142
Aminobacter	110	0.00072
		0
Total Classified Reads	148831	0.973936
Unclassified/others	3983	0.026064
Total Reads of Bacteria	152814	1
Total Genus-level Taxonomic Categories Identified: 239. This table shows the top 7 of 239 classifications.
Top Species Classification Results Classification	Number of Reads	% Total Reads
Calothrix parietina	16472	0.107791
Mesorhizobium septentrionale	2817	0.018434
Shinella fusca	2557	0.016733
Mesorhizobium huakuii	625	0.00409
Pseudaminobacter defluvii	607	0.003972
Mesorhizobium camelthorni	392	0.002565
Mesorhizobium opportunistum	109	0.000713
		0
Total Classified Reads	23579	0.154299
Unclassified/others	129235	0.845701
Total Reads of Bacteria	152814	1
Total Species-level Taxonomic Categories Identified: 260. This table shows the top 7 of 260 classifications.

## Sheet: 5N
Sample ID: 5N.
Total Bacterial Reads: 155,545
Top Phylum Classification Results Classification	Number of Reads	% Total Reads
Proteobacteria	65486	0.42101
Actinobacteria	49421	0.317728
Firmicutes	20029	0.128767
Cyanobacteria	3674	0.02362
Chloroflexi	3345	0.021505
Gemmatimonadetes	1855	0.011926
Planctomycetes	1849	0.011887
		0
Total Classified Reads	145659	0.936443
Unclassified/Others	9886	0.063557
Total Reads of Bacteria	155545	1
Total Phylum-level Taxonomic Categories Identified: 28. This table shows the top 7 of 28 classifications.
Top Class Classification Results Classification	Number of Reads	% Total Reads
Alphaproteobacteria	57700	0.370954
Actinobacteria	40575	0.260857
Bacilli	11393	0.073246
Clostridia	7892	0.050738
Nostocophycideae	3548	0.02281
Deltaproteobacteria	3278	0.021074
Thermoleophilia	3218	0.020689
		0
Total Classified Reads	127604	0.820367
Unclassified/Others	27941	0.179633
Total Reads of bacteria	155545	1
Total Class-level Taxonomic Categories Identified: 58. This table shows the top 7 of 58 classifications.
Top Order Classification Results Classification	Number of Reads	% Total Reads
Rhizobiales	49218	0.316423
Actinomycetales	40233	0.258658
Bacillales	10530	0.067697
Clostridiales	4219	0.027124
Rhodospirillales	3501	0.022508
Stigonematales	3425	0.022019
Solirubrobacterales	3218	0.020689
		0
Total Classified Reads	114344	0.735118
Unclassified/Others	41201	0.264882
Total Reads of bacteria	155545	1
Total Order-level Taxonomic Categories Identified: 115. This table shows the top 7 of 115 classifications.
Top Family Classification Results Classification	Number of Reads	% Total Reads
Phyllobacteriaceae	42554	0.27358
Micromonosporaceae	6893	0.044315
Micrococcaceae	5960	0.038317
Bacillaceae	5334	0.034292
Streptomycetaceae	4756	0.030576
Nocardioidaceae	4588	0.029496
Pseudonocardiaceae	4272	0.027465
		0
Total Classified Reads	74357	0.478042
Unclassified/Others	81188	0.521958
Total Reads of bacteria	155545	1
Total Family-level Taxonomic Categories Identified: 240. This table shows the top 7 of 240 classifications.
Top Genus Classification Results Classification	Number of Reads	% Total Reads
Mesorhizobium	42067	0.270449
Arthrobacter	5756	0.037005
Bacillus	4526	0.029098
Calothrix	3425	0.022019
Streptomyces	2953	0.018985
Actinocatenispora	2952	0.018978
Saccharopolyspora	2843	0.018278
		0
Total Classified Reads	64522	0.414812
Unclassified/Others	91023	0.585188
Total Reads Bacteria	155545	1
Total Genus-level Taxonomic Categories Identified: 567. This table shows the top 7 of 567 classifications.
Top Species Classification Results Classification	Number of Reads	% Total Reads
Calothrix parietina	3424	0.022013
Arthrobacter psychrochitiniphilus	3213	0.020656
Actinocatenispora silicis	2145	0.01379
Cohnella soli	1715	0.011026
Mesorhizobium huakuii	1365	0.008776
Shinella fusca	1344	0.008641
Euzebya tangerina	1115	0.007168
		0
Total Classified Reads	14321	0.09207
Unclassified/Others	141224	0.90793
Total Reads of Bacteria	155545	1
Total Species-level Taxonomic Categories Identified: 1197. This table shows the top 7 of 1197 classifications.

## Sheet: 6N
Sample ID: 6N.
Total Bacterial Reads: 92,813
Top Phylum Classification Results Classification	Number of Reads	% Total Reads
Proteobacteria	85100	0.916897
Cyanobacteria	7470	0.080484
Firmicutes	73	0.000787
Actinobacteria	69	0.000743
Bacteroidetes	33	0.000356
Planctomycetes	7	7.54e-05
		0
Total Classified Reads	92752	0.999343
Unclassified/Others	61	0.000657
Total Reads of Bacteria	92813	1
Total Phylum-level Taxonomic Categories Identified: 17. This table shows the top 6 of 17 classifications.
Top Class Classification Results Classification	Number of Reads	% Total Reads
Alphaproteobacteria	84212	0.90733
Nostocophycideae	7394	0.079666
Gammaproteobacteria	143	0.001541
Betaproteobacteria	103	0.00111
Actinobacteria	63	0.000679
Clostridia	39	0.00042
		0
Total Classified Reads	91954	0.990745
Unclassified/Others	859	0.009255
Total Reads of Bacteria	92813	1
Total Class-level Taxonomic Categories Identified: 30. This table shows the top 6 of 30 classifications.
Top Order Classification Results Classification	Number of Reads	% Total Reads
Rhizobiales	77603	0.836122
Stigonematales	7346	0.079148
Rickettsiales	6354	0.06846
Rhodobacterales	146	0.001573
Burkholderiales	69	0.000743
Actinomycetales	62	0.000668
Pseudomonadales	43	0.000463
		0
Total Classified Reads	91623	0.987179
Unclassified/Others	1190	0.012821
Total Reads of Bacteria	92813	1
Total Order-level Taxonomic Categories Identified: 59. This table shows the top 7 of 59 classifications.
Top Family Classification Results Classification	Number of Reads	% Total Reads
Phyllobacteriaceae	75157	0.809768
Rivulariaceae	7346	0.079148
Rickettsiaceae	6342	0.068331
Rhizobiaceae	1829	0.019706
Rhodobacteraceae	92	0.000991
Comamonadaceae	48	0.000517
		0
Total Classified Reads	90814	0.978462
Unclassified/Others	1999	0.021538
Total Reads of Bacteria	92813	1
Total Family-level Taxonomic Categories Identified: 111. This table shows the top 6 of 111 classifications.
Top Genus Classification Results Classification	Number of Reads	% Total Reads
Mesorhizobium	74406	0.801676
Calothrix	7346	0.079148
Rickettsia	6342	0.068331
Shinella	1757	0.018931
Pseudaminobacter	486	0.005236
Aminobacter	58	0.000625
		0
Total Classified Reads	90395	0.973948
Unclassified/Others	2418	0.026052
Total Reads of Bacteria	92813	1
Total Genus-level Taxonomic Categories Identified: 187. This table shows the top 6 of 187 classifications.
Top Species Classification Results Classification	Number of Reads	% Total Reads
Calothrix parietina	7346	0.079148
Mesorhizobium huakuii	2303	0.024813
Shinella fusca	1757	0.018931
Mesorhizobium septentrionale	1563	0.01684
Pseudaminobacter defluvii	486	0.005236
Mesorhizobium camelthorni	158	0.001702
Mesorhizobium opportunistum	114	0.001228
		0
Total Classified Reads	13727	0.1479
Unclassified/Others	79086	0.8521
Total Reads of Bacteria	92813	1
Total Species-level Taxonomic Categories Identified: 185. This table shows the top 7 of 185 classifications.

## Sheet: 1R
Sample ID: 1R
Total Bacterial Reads: 248,340
Top Phylum Classification Results Classification	Number of Reads	% Total Reads
Cyanobacteria	86657	0.348945
Proteobacteria	86451	0.348115
Actinobacteria	41460	0.166949
Firmicutes	17272	0.06955
Chloroflexi	2316	0.009326
Planctomycetes	2091	0.00842
Gemmatimonadetes	1581	0.006366
		0
Total Classified Reads	237828	0.957671
Unclassified/Others	10512	0.042329
Total Reads of Bacteria	248340	1
Total Phylum-level Taxonomic Categories Identified: 28. This table shows the top 7 of 28 classifications.
Top Class Classification Results Classification	Number of Reads	% Total Reads
Nostocophycideae	85744	0.345269
Alphaproteobacteria	61035	0.245772
Actinobacteria	35250	0.141942
Betaproteobacteria	12550	0.050536
Bacilli	10516	0.042345
Clostridia	6315	0.025429
Gammaproteobacteria	4407	0.017746
		0
Total Classified Reads	215817	0.869038
Unclassified/Others	32523	0.130962
Total Reads of Bacteria	248340	1
Total Class-level Taxonomic Categories Identified: 60. This table shows the top 7 of 60 classifications.
Top Order Classification Results Classification	Number of Reads	% Total Reads
Stigonematales	85095	0.342655
Rickettsiales	40563	0.163337
Actinomycetales	34811	0.140175
Rhizobiales	12906	0.051969
Burkholderiales	10926	0.043996
Bacillales	9671	0.038943
Rhodospirillales	4093	0.016481
		0
Total Classified Reads	198065	0.797556
Unclassified/Others	50275	0.202444
Total Reads of Bacteria	248340	1
Total Order-level Taxonomic Categories Identified: 115. This table shows the top 7 of 115 classifications.
Top Family Classification Results Classification	Number of Reads	% Total Reads
Rivulariaceae	85095	0.342655
Rickettsiaceae	40524	0.16318
Micrococcaceae	7174	0.028888
Nocardiaceae	5760	0.023194
Phyllobacteriaceae	5727	0.023061
Comamonadaceae	5726	0.023057
Bacillaceae	5723	0.023045
		0
Total Classified Reads	155729	0.62708
Unclassified/Others	92611	0.37292
Total Reads of Bacteria	248340	1
Total Family-level Taxonomic Categories Identified: 240. This table shows the top 7 of 240 classifications.
Top Genus Classification Results Classification	Number of Reads	% Total Reads
Calothrix	85095	0.342655
Rickettsia	40524	0.16318
Arthrobacter	7005	0.028207
Rhodococcus	5651	0.022755
Mesorhizobium	5240	0.0211
Bacillus	4951	0.019936
Ramlibacter	4491	0.018084
		0
Total Classified Reads	152957	0.615918
Unclassified/Others	95383	0.384082
Total Reads of Bacteria	248340	1
Total Genus-level Taxonomic Categories Identified: 595. This table shows the top 7 of 595 classifications.
Top Species Classification Results Classification	Number of Reads	% Total Reads
Calothrix parietina	85095	0.342655
Arthrobacter psychrochitiniphilus	4445	0.017899
Ramlibacter tataouinensis	3527	0.014202
Rhodococcus qingshengii	2346	0.009447
Rhodococcus baikonurensis	1738	0.006998
Oxalobacter vibrioformis	1361	0.00548
Cohnella soli	1063	0.00428
		0
Total Classified Reads	99575	0.400962
Unclassified/Others	148765	0.599038
Total Reads of Bacteria	248340	1
Total Species-level Taxonomic Categories Identified: 1302. This table shows the top 7 of 1302 classifications.

## Sheet: 2R
Sample ID: 2R
Total Bacterial Reads: 127,905
Top Phylum Classification Results Classification	Number of Reads	% Total Reads
Cyanobacteria	73519	0.574794
Proteobacteria	50157	0.392143
Actinobacteria	3166	0.024753
Bacteroidetes	450	0.003518
Firmicutes	201	0.001571
Verrucomicrobia	20	0.000156
		0
Total Classified Reads	127513	0.996935
Unclassified/others	392	0.003065
Total Reads of Bacteria	127905	1
Total Phylum-level Taxonomic Categories Identified: 22. This table shows the top 6 of 22 classifications.
Top Class Classification Results Classification	Number of Reads	% Total Reads
Nostocophycideae	72823	0.569352
Alphaproteobacteria	43795	0.342403
Actinobacteria	3120	0.024393
Betaproteobacteria	1803	0.014096
Gammaproteobacteria	703	0.005496
Sphingobacteriia	340	0.002658
Oscillatoriophycideae	295	0.002306
		0
Total Classified Reads	122879	0.960705
Unclassified/others	5026	0.039295
Total Reads of Bacteria	127905	1
Total Class-level Taxonomic Categories Identified: 42. This table shows the top 7 of 42 classifications.
Top Order Classification Results Classification	Number of Reads	% Total Reads
Stigonematales	72327	0.565474
Rickettsiales	41087	0.321231
Actinomycetales	3119	0.024385
Rhizobiales	1840	0.014386
Burkholderiales	949	0.00742
Methylophilales	620	0.004847
Rhodobacterales	453	0.003542
		0
Total Classified Reads	120395	0.941285
Unclassified/others	7510	0.058715
Total Reads of Bacteria	127905	1
Total Order-level Taxonomic Categories Identified: 80. This table shows the top 7 of 80 classifications.
Top Family Classification Results Classification	Number of Reads	% Total Reads
Rivulariaceae	72327	0.565474
Rickettsiaceae	41071	0.321106
Streptomycetaceae	2735	0.021383
Phyllobacteriaceae	1184	0.009257
Comamonadaceae	762	0.005958
Methylophilaceae	620	0.004847
Nostocaceae	425	0.003323
		0
Total Classified Reads	119124	0.931347
Unclassified/others	8781	0.068653
Total Reads of Bacteria	127905	1
Total Family-level Taxonomic Categories Identified: 157. This table shows the top 7 of 157 classifications.
Top Genus Classification Results Classification	Number of Reads	% Total Reads
Calothrix	72327	0.565474
Rickettsia	41071	0.321106
Streptomyces	2729	0.021336
Mesorhizobium	1078	0.008428
Methylobacillus	573	0.00448
Thiomonas	230	0.001798
Microcoleus	188	0.00147
		0
Total Classified Reads	118196	0.924092
Unclassified/others	9709	0.075908
Total Reads of Bacteria	127905	1
Total Genus-level Taxonomic Categories Identified: 311. This table shows the top 7 of 311 classifications.
Top Species Classification Results Classification	Number of Reads	% Total Reads
Calothrix parietina	72327	0.565474
Streptomyces glomeroaurantiacus	1753	0.013705
Methylobacillus flagellatus	409	0.003198
Thiomonas thermosulfata	229	0.00179
Streptomyces chartreusis	195	0.001525
Microcoleus antarcticus	188	0.00147
Shinella fusca	111	0.000868
		0
Total Classified Reads	75212	0.58803
Unclassified/others	52693	0.41197
Total Reads of Bacteria	127905	1
Total Species-level Taxonomic Categories Identified: 426. This table shows the top 7 of 426 classifications.

## Sheet: 3R
Sample ID: 3R
Total Bacterial Reads: 232,595
Top Phylum Classification Results Classification	Number of Reads	% Total Reads
Proteobacteria	107595	0.462585
Actinobacteria	42180	0.181345
Firmicutes	31419	0.13508
Cyanobacteria	29999	0.128975
Bacteroidetes	2676	0.011505
Chloroflexi	2545	0.010942
Planctomycetes	2391	0.01028
		0
Total Classified Reads	218805	0.940712
Unclassified/Others	13790	0.059288
Total Reads of Bacteria	232595	1
Total Phylum-level Taxonomic Categories Identified: 29. This table shows the top 7 of 29 classifications.
Top Class Classification Results Classification	Number of Reads	% Total Reads
Betaproteobacteria	46419	0.19957
Alphaproteobacteria	42183	0.181358
Actinobacteria	36515	0.15699
Nostocophycideae	29632	0.127397
Bacilli	23361	0.100436
Gammaproteobacteria	9174	0.039442
Clostridia	7540	0.032417
		0
Total Classified Reads	194824	0.83761
Unclassified/Others	37771	0.16239
Total Reads of Bacteria	232595	1
Total Class-level Taxonomic Categories Identified: 61. This table shows the top 7 of 61 classifications.
Top Order Classification Results Classification	Number of Reads	% Total Reads
Actinomycetales	35997	0.154763
Stigonematales	29344	0.126159
Burkholderiales	27724	0.119194
Bacillales	22324	0.095978
Rickettsiales	14828	0.06375
Rhizobiales	13063	0.056162
Rhodocyclales	10697	0.04599
		0
Total Classified Reads	153977	0.661996
Unclassified/Others	78618	0.338004
Total Reads of Bacteria	232595	1
Total Order-level Taxonomic Categories Identified: 121. This table shows the top 7 of 121 classifications.
Top Family Classification Results Classification	Number of Reads	% Total Reads
Rivulariaceae	29344	0.126159
Oxalobacteraceae	16298	0.07007
Rickettsiaceae	14797	0.063617
Bacillaceae	14194	0.061025
Micrococcaceae	10952	0.047086
Rhodocyclaceae	10697	0.04599
Comamonadaceae	7240	0.031127
		0
Total Classified Reads	103522	0.445074
Unclassified/Others	129073	0.554926
Total Reads of Bacteria	232595	1
Total Family-level Taxonomic Categories Identified: 253. This table shows the top 7 of 253 classifications.
Top Genus Classification Results Classification	Number of Reads	% Total Reads
Calothrix	29344	0.126159
Rickettsia	14797	0.063617
Bacillus	12818	0.055109
Arthrobacter	10678	0.045908
Propionivibrio	9664	0.041549
Janthinobacterium	9473	0.040727
Ramlibacter	5105	0.021948
		0
Total Classified Reads	91879	0.395017
Unclassified/Others	140716	0.604983
Total Reads of Bacteria	232595	1
Total Genus-level Taxonomic Categories Identified: 655. This table shows the top 7 of 655 classifications.
Top Species Classification Results Classification	Number of Reads	% Total Reads
Calothrix parietina	29344	0.126159
Propionivibrio dicarboxylicus	9577	0.041175
Arthrobacter psychrochitiniphilus	6079	0.026136
Ramlibacter tataouinensis	3936	0.016922
Ralstonia insidiosa	2505	0.01077
Oxalobacter vibrioformis	2491	0.01071
Methylotenera versatilis	2157	0.009274
		0
Total Classified Reads	56089	0.241144
Unclassified/Others	176506	0.758856
Total Reads of Bacteria	232595	1
Total Species-level Taxonomic Categories Identified: 1530. This table shows the top 7 of 1530 classifications.

## Sheet: 4R
Sample ID: 4R
Total Bacterial Reads: 113,671
Top Phylum Classification Results Classification	Number of Reads	% Total Reads
Proteobacteria	39276	0.345523
Actinobacteria	23890	0.210168
Cyanobacteria	20596	0.18119
Firmicutes	16862	0.14834
Planctomycetes	1364	0.012
Bacteroidetes	1304	0.011472
Chloroflexi	1186	0.010434
		0
Total Classified Reads	104478	0.919126
Unclassified/Others	9193	0.080874
Total Reads of Bacteria	113671	1
Total Phylum-level Taxonomic Categories Identified: 26. This table shows the top 7 of 26 classifications.
Top Class Classification Results Classification	Number of Reads	% Total Reads
Alphaproteobacteria	23517	0.206887
Nostocophycideae	20324	0.178797
Actinobacteria	19305	0.169832
Bacilli	9621	0.084639
Clostridia	6830	0.060086
Betaproteobacteria	6799	0.059813
Deltaproteobacteria	3960	0.034837
		0
Total Classified Reads	90356	0.794891
Unclassified/Others	23315	0.205109
Total Reads of Bacteria	113671	1
Total Class-level Taxonomic Categories Identified: 57. This table shows the top 7 of 57 classifications.
Top Order Classification Results Classification	Number of Reads	% Total Reads
Stigonematales	20134	0.177125
Actinomycetales	19102	0.168046
Rickettsiales	10422	0.091686
Bacillales	9140	0.080407
Rhizobiales	4963	0.043661
Sphingomonadales	3984	0.035049
Clostridiales	3937	0.034635
		0
Total Classified Reads	71682	0.630609
Unclassified/Others	41989	0.369391
Total Reads of Bacteria	113671	1
Total Order-level Taxonomic Categories Identified: 114. This table shows the top 7 of 114 classifications.
Top Family Classification Results Classification	Number of Reads	% Total Reads
Rivulariaceae	20134	0.177125
Rickettsiaceae	10398	0.091475
Bacillaceae	4982	0.043828
Streptomycetaceae	4209	0.037028
Sphingomonadaceae	3826	0.033659
Rhodocyclaceae	3573	0.031433
Micromonosporaceae	3058	0.026902
		0
Total Classified Reads	50180	0.441449
Unclassified/Others	63491	0.558551
Total Reads of Bacteria	113671	1
Total Family-level Taxonomic Categories Identified: 239. This table shows the top 7 of 239 classifications.
Top Genus Classification Results Classification	Number of Reads	% Total Reads
Calothrix	20134	0.177125
Rickettsia	10398	0.091475
Bacillus	4351	0.038277
Streptomyces	3150	0.027712
Propionivibrio	3120	0.027448
Arthrobacter	2048	0.018017
Kaistobacter	1845	0.016231
		0
Total Classified Reads	45046	0.396284
Unclassified/Others	68625	0.603716
Total Reads of Bacteria	113671	1
Total Genus-level Taxonomic Categories Identified: 587. This table shows the top 7 of 587 classifications.
Top Species Classification Results Classification	Number of Reads	% Total Reads
Calothrix parietina	20134	0.177125
Propionivibrio dicarboxylicus	3100	0.027272
Arthrobacter psychrochitiniphilus	1187	0.010442
Cohnella soli	1150	0.010117
Actinocatenispora silicis	773	0.0068
Megasphaera hominis	731	0.006431
Solirubrobacter soli	709	0.006237
		0
Total Classified Reads	27784	0.244425
Unclassified/Others	85887	0.755575
Total Reads of Bacteria	113671	1
Total Species-level Taxonomic Categories Identified: 1231. This table shows the top 7 of 1231 classifications.

[truncated: 2 more sheets: 5R, 6R]
